# Supplementary material for: The Modulation of Septic Shock: A Proteomic Approach
Source: Int J Mol Sci. 2024 Oct 3;25(19):10641. doi: 10.3390/ijms251910641 (PMC11476436; doi:10.3390/ijms251910641)
Supplement: Supplementary file 1 [file ijms-25-10641-s001.zip]

Archive with 1 entries (1 files):
- ijms-3203907-supplementary.pdf
